# Supplementary material for: The pH-Dependent Controlled Release of Encapsulated Vitamin B1 from Liposomal Nanocarrier
Source: Int J Mol Sci. 2021 Sep 12;22(18):9851. doi: 10.3390/ijms22189851 (PMC8466024; doi:10.3390/ijms22189851)
Supplement: Supplementary file 1 [file ijms-22-09851-s001.zip]

Archive with 1 entries (1 files):
- ijms-1355993-supplementary.pdf
